# Supplementary material for: Factors associated with mental health and quality of life during the COVID-19 pandemic in Brazil
Source: BJPsych Open. 2021 May 14;7(3):e103. doi: 10.1192/bjo.2021.62 (PMC8129679; doi:10.1192/bjo.2021.62)
Supplement: Supplementary file 1 [file bjosup.zip]

Archive with 2 entries (2 files):
- S2056472421000624sup001.docx
- S2056472421000624sup002.docx
